# Supplementary material for: The Role of Cytoreductive Surgery in Platinum-Resistant Ovarian Cancer (PROC): A Systematic Review
Source: Cancers (Basel). 2025 Jan 11;17(2):217. doi: 10.3390/cancers17020217 (PMC11764277; doi:10.3390/cancers17020217)
Supplement: Supplementary file 1 [file cancers-17-00217-s001.zip]

Archive with 1 entries (1 files):
- cancers-3334493-supplementary.pdf
